# Supplementary material for: Health-related quality of life in patients undergoing hepato-pancreato biliary cancer surgery: A prospective follow-up study
Source: Surg Open Sci. 2025 Jun 20;27:45–51. doi: 10.1016/j.sopen.2025.06.008 (PMC12268003; doi:10.1016/j.sopen.2025.06.008)
Supplement: Table 2 — Differences of the Index Score and the EQ-VAS between the preoperative and the postoperative measurements. [file mmc1.xlsx]

## Sheet: Blad1
		OVERALL					PANCREAS					LIVER					BILE DUCT	Postoperativ			FEMALE					MALE	Postoperativ
Percent(n)		Preoperative		Postoperative			Preoperative		Postoperative			Preoperative		Postoperative			Preoperative		Postoperative		Preoperative		Postoperative			Preoperative		Postoperative
MOBILITY	No problems	74%	57	63.6%	49		81.5%	22	66.7%	18		69%	29	66.7%	28		75%	6	37.5%	3	65.8%	25	71.1%	27		82.1%	32	56.4%	22
	Slight problems	16.9%	13	22.1%	17		11.1%	3	25.9%	7		19%	8	16.7%	7		25%	2	37.5%	3	26.3%	10	21.1%	8		7.7%	3	23.1%	9
	Moderate problems	7.8%	6	14.3%	11		7.4%	2	7.4%	2		9.5%	4	16.7%	7		0%	0	25%	2	5.3%	2	7.9%	3		10.3%	4	20.5%	8
	Severe problems	1.3%	1	0%	0		0%	0	0%	0		2.4%	1	0%	0		0%	0	0%	0	2.6%	1	0%	0		0%	0	0%	0
	Unable to	0%	0	0%	0		0%	0	0%	0		0%	0	0%	0		0%	0	0%	0	0%	0	0%	0		0%	0	0%	0
SELF-CARE	No problems	89.6%	69	72.7%	56		88.9%	24	77.8%	21		88.1%	37	76.2%	32		100%	8	37.5%	3	89.5%	34	76.3%	29		89.7%	35	69.2%	27
	Slight problems	7.8%	6	24.7%	19		11.1%	3	18.5%	5		7.1%	3	21.4%	9		0%	0	62.5%	5	7.9%	3	23.7%	9		7.7%	3	25.6%	10
	Moderate problems	2.6%	2	2.6%	2		0%	0	3.7%	1		4.8%	2	2.4%	1		0%	0	0%	0	2.6%	1	0%	0		2.6%	1	5.1%	2
	Severe problems	0%	0	0%	0		0%	0	0%	0		0%	0	0%	0		0%	0	0%	0	0%	0	0%	0		0%	0	0%	0
	Unable to	0%	0	0%	0		0%	0	0%	0		0%	0	0%	0		0%	0	0%	0	0%	0	0%	0		0%	0	0%	0
USUAL ACTIVITY	No problems	66.2%	51	24.7%	19		63%	17	14.8%	4		64.3%	27	33.3%	14		87.5%	7	12.5%	1	60.5%	23	28.9%	11		71.8%	28	20.5%	8
	Slight problems	18.2%	14	24.7%	19		22.2%	6	29.6%	8		16.7%	7	16.7%	7		12.5%	1	50.0%	4	26.3%	10	28.9%	11		10.3%	4	20.5%	8
	Moderate problems	11.7%	9	37.7%	29		11.1%	3	40.7%	11		14.3%	6	35.7%	15		0%	0	37.5%	3	10.5%	4	31.6%	12		12.8%	5	43.6%	17
	Severe problems	2.6%	2	7.8%	6		0%	0	7.4%	2		4.8%	2	9.5%	4		0%	0	0%	0	2.6%	1	10.5%	4		2.6%	1	5.1%	2
	Unable to	1.3%	1	5.2%	4		3.7%	1	7.4%	2		0%	0	4.8%	2		0%	0	0%	0	0%	0	0%	0		2.6%	1	10.3%	4
PAIN / DISCOMFORT	No pain	45.5%	35	18.2%	14		48.1%	13	18.5%	5		42.9%	18	19%	8		50%	4	12.5%	1	52.6%	20	23.7%	9		38.5%	15	12.8%	5
	Slight pain	33.8%	26	46.8%	36		29.6%	8	44.4%	12		38.1%	16	45.2%	19		25%	2	62.5%	5	23.7%	9	44.7%	17		43.6%	17	48.7%	19
	Moderate pain	19.5%	15	31.2%	24		22.2%	6	29.6%	8		16.7%	7	35.7%	15		25%	2	12.5%	1	23.7%	9	26.3%	10		15.4%	6	35.9%	14
	Severe pain	1.3%	1	2.6%	2		0%	0	3.7%	1		2.4%	1	0%	0		0%	0	12.5%	1	0%	0	2.6%	1		2.6%	1	2.6%	1
	Extreme pain	0%	0	1.3%	1		0%	0	3.7%	1		0%	0	0%	0		0%	0	0%	0	0%	0	2.6%	1		0%	0	0%	0
ANXIETY / DEPRESSION	Not anxious	37.7%	29	41.6%	32		40.7%	11	40.7%	11		35.7%	15	42.9%	18		37.5%	3	37.5%	3	36.8%	14	36.8%	14		38.5%	15	46.2%	18
	Slightly anxious	51.9%	40	40.3%	31		51.9%	14	33.3%	9		52.4%	22	45.2%	19		50.0%	4	37.5%	3	55.3%	21	44.7%	17		48.7%	19	35.9%	14
	Moderate anxious	7.8%	6	13%	10		7.4%	2	14.8%	4		7.1%	3	11.9%	5		12.5%	1	12.5%	1	5.3%	2	7.9%	3		10.3%	4	17.9%	7
	Severely anxious	1.3%	1	3.9%	3		0%	0	7.4%	2		2.4%	1	0%	0		0%	0	12.5%	1	2.6%	1	7.9%	3		0%	0	0%	0
	Extremely anxious	1.3%	1	1.3%	1		0%	0	3.7%	1		2.4%	1	0%	0		0%	0	0%	0	0%	0	2.6%	1		2.6%	1	0%	0
	mean (sd)
EQ-5D INDEX SCORE		0.9 (0.1)		0.82 (0.12)			0.90 (0.09)		0.80 (0.13)			0.88 (0.11)		0.84 (0.11)			0.93 (0.07)		0.80 (0.14)		0.89 (0.09)		0.83 (0.13)			0.90 (0.11)		0.82 (0.11)
	change1	-0.07 (0.12)					-0.11 (0.14)					-0.04 (0.09)					-0.13 (0.12)				-0.07 (0.14)					-0.08 (0.1)
EQ-VAS		73 (18)		65 (20)			75 (16)		62 (19)			71 (18)		68 (18)			73 (18)		53 (26)		74 (18)		64 (20)			72 (17)		65 (19)
	change1	-8.3 (21.1)					-13.1 (17.8)					-3.1 (21.7)					-19.4 (22.3)				-9.9 (19.9)					-6.7 (22.3)
1 The change shows the difference of either the Index Score or the EQ-VAS has between the preoperative and the postoperative measurement.
